# Supplementary material for: New Polyhydroxysteroid Glycosides with Antioxidant Activity from the Far Eastern Sea Star Ceramaster patagonicus
Source: Mar Drugs. 2024 Nov 10;22(11):508. doi: 10.3390/md22110508 (PMC11595467; doi:10.3390/md22110508)
Supplement: Supplementary file 1 [file marinedrugs-22-00508-s001.zip]

Archive with 1 entries (1 files):
- marinedrugs-3277730-supplementary.pdf
